# Supplementary material for: Genome-Wide Identification and Expression Profiling of the Aux/IAA Gene Family in Eggplant (Solanum melongena L.) Reveals Its Roles in Abiotic Stress and Auxin Responses
Source: Int J Mol Sci. 2025 Dec 29;27(1):350. doi: 10.3390/ijms27010350 (PMC12786059; doi:10.3390/ijms27010350)
Supplement: Supplementary file 1 [file ijms-27-00350-s001.zip]

Archive with 3 entries (3 files):
- Figures. S1 Multiple sequence alignment of SmIAA proteins.png
- Figures. S2 Cis-element analysis of SmIAA gene promoters.tif
- Supplementary Tables S1-S11.xls
