# Supplementary material for: Genome-Wide Identification and Expression Profiling of the Aux/IAA Gene Family in Eggplant (Solanum melongena L.) Reveals Its Roles in Abiotic Stress and Auxin Responses
Source: Int J Mol Sci. 2025 Dec 29;27(1):350. doi: 10.3390/ijms27010350 (PMC12786059; doi:10.3390/ijms27010350)
Supplement: Supplementary file 1 [file ijms-27-00350-s001.zip › Supplementary Tables S1-S11.xls]

## Sheet: Table S1
Table S1: Segmental duplication gene pairs among SmIAA family members
No.	Gene Name	Gene ID	Phylogenetic clade	Gene Name	Gene ID	Phylogenetic clade	Duplication type	Ka	Ks	Ka/Ks
1	SmIAA16	Smechr0600104.1	A1	SmIAA23	Smechr0603146.1	A1	Segmental Duplication	0.198432	0.650625	0.304987
2	SmIAA18	Smechr0601560.1	A1	SmIAA32	Smechr0902295.1	A1	Segmental Duplication	0.108007	0.514318	0.210001
3	SmIAA18	Smechr0601560.1	A1	SmIAA31	Smechr0901825.1	A1	Segmental Duplication	0.261744	1.73261	0.15107
4	SmIAA23	Smechr0603146.1	A1	SmIAA31	Smechr0901825.1	A1	Segmental Duplication	0.151993	0.919265	0.165342
5	SmIAA31	Smechr0901825.1	A1	SmIAA32	Smechr0902295.1	A1	Segmental Duplication	0.253611	1.5023	0.168815
6	SmIAA4	Smechr0300045.1	A1	SmIAA23	Smechr0603146.1	A1	Segmental Duplication	0.238833	2.35865	0.101258
7	SmIAA4	Smechr0300045.1	A1	SmIAA18	Smechr0601560.1	A1	Segmental Duplication	0.166165	0.425957	0.390098
8	SmIAA4	Smechr0300045.1	A1	SmIAA32	Smechr0902295.1	A1	Segmental Duplication	0.159504	0.626264	0.25469
9	SmIAA7	Smechr0303465.1	A4	SmIAA21	Smechr0602219.1	A4	Segmental Duplication	0.226687	1.66691	0.135992
10	SmIAA15	Smechr0502523.1	B2	SmIAA34	Smechr0902429.1	B2	Segmental Duplication	0.201755	0.591928	0.340844
11	SmIAA3	Smechr0101326.1	B4	SmIAA29	Smechr0802512.1	B4	Segmental Duplication	0.329513	2.03517	0.161909
12	SmIAA6	Smechr0303268.1	B4	SmIAA14	Smechr0501636.1	B4	Segmental Duplication	0.192132	0.65218	0.2946
13	SmIAA28	Smechr0800141.1	B4	SmIAA29	Smechr0802512.1	B4	Segmental Duplication	0.237279	0.757072	0.313416

## Sheet: Table S2
Table S2:
Syntenic analysis of IAA genes between Solanum melongena and Arabidopsis
No.	Gene Name	Gene ID	Phylogenetic clade	Gene Name	Gene ID	Phylogenetic clade
1	SmIAA4	Smechr0300045.1	A1	AtIAA3	At1g04240.2	A1
2	SmIAA4	Smechr0300045.1	A1	AtIAA2	At3g23030.2	A1
3	SmIAA4	Smechr0300045.1	A1	AtIAA14	At4g14550.2	A3
4	SmIAA4	Smechr0300045.1	A1	AtIAA4	At5g43700.1	A1
5	SmIAA16	Smechr0600104.1	A1	AtIAA3	At1g04240.2	A1
6	SmIAA16	Smechr0600104.1	A1	AtIAA20	At2g46990.1	B3
7	SmIAA16	Smechr0600104.1	A1	AtIAA30	At3g62100.1	B3
8	SmIAA18	Smechr0601560.1	A1	AtIAA2	At3g23030.2	A1
9	SmIAA18	Smechr0601560.1	A1	AtIAA1	At4g14560.1	A1
10	SmIAA18	Smechr0601560.1	A1	AtIAA4	At5g43700.1	A1
11	SmIAA23	Smechr0603146.1	A1	AtIAA3	At1g04240.2	A1
12	SmIAA23	Smechr0603146.1	A1	AtIAA2	At3g23030.2	A1
13	SmIAA31	Smechr0901825.1	A1	AtIAA2	At3g23030.2	A1
14	SmIAA32	Smechr0902295.1	A1	AtIAA3	At1g04240.2	A1
15	SmIAA32	Smechr0902295.1	A1	AtIAA2	At3g23030.2	A1
16	SmIAA32	Smechr0902295.1	A1	AtIAA14	At4g14550.2	A3
17	SmIAA32	Smechr0902295.1	A1	AtIAA4	At5g43700.1	A1
18	SmIAA22	Smechr0602220.1	A2	AtIAA15	At1g80390.1	A2
19	SmIAA2	Smechr0101209.1	A3	AtIAA16	At3g04730.1	A3
20	SmIAA17	Smechr0600105.1	A3	AtIAA17	At1g04250.1	A3
21	SmIAA19	Smechr0601563.1	A3	AtIAA7	At3g23050.1	A3
22	SmIAA19	Smechr0601563.1	A3	AtIAA14	At4g14550.2	A3
23	SmIAA33	Smechr0902296.1	A3	AtIAA7	At3g23050.1	A3
24	SmIAA7	Smechr0303465.1	A4	AtIAA15	At1g80390.1	A2
25	SmIAA11	Smechr0402028.1	A4	AtIAA8	At2g22670.4	A5
26	SmIAA21	Smechr0602219.1	A4	AtIAA5	At1g15580.1	A4
27	SmIAA21	Smechr0602219.1	A4	AtIAA6	At1g52830.1	A4
28	SmIAA21	Smechr0602219.1	A4	AtIAA19	At3g15540.1	A4
29	SmIAA35	Smechr1200111.1	A5	AtIAA11	At4g28640.2	B2
30	SmIAA10	Smechr0303536.1	B1	AtIAA18	At1g51950.1	B1
31	SmIAA10	Smechr0303536.1	B1	AtIAA26	At3g16500.1	B1
32	SmIAA10	Smechr0303536.1	B1	AtIAA28	At5g25890.1	B1
33	SmIAA20	Smechr0601905.1	B1	AtIAA29	At4g32280.1	B1
34	SmIAA24	Smechr0700239.1	B1	AtIAA29	At4g32280.1	B1
35	SmIAA30	Smechr0901634.1	B2	AtIAA10	At1g04100.1	B2
36	SmIAA30	Smechr0901634.1	B2	AtIAA11	At4g28640.2	B2
37	SmIAA34	Smechr0902429.1	B2	AtIAA10	At1g04100.1	B2
38	SmIAA34	Smechr0902429.1	B2	AtIAA12	At1g04550.2	B2
39	SmIAA34	Smechr0902429.1	B2	AtIAA13	At2g33310.2	B2
Syntenic analysis of IAA genes between Solanum melongena and Nicotiana tabacum
No.	Gene Name	Gene ID	Phylogenetic clade	Gene Name	Gene ID	Phylogenetic clade
1	SmIAA4	Smechr0300045.1	A1	NtIAA52	Nitab4.5_0000525g0120.1	A1
2	SmIAA18	Smechr0601560.1	A1	NtIAA52	Nitab4.5_0000525g0120.1	A1
3	SmIAA18	Smechr0601560.1	A1	NtIAA22	Nitab4.5_0000187g0160.1	A1
4	SmIAA23	Smechr0603146.1	A1	NtIAA22	Nitab4.5_0000187g0160.1	A1
5	SmIAA23	Smechr0603146.1	A1	NtIAA27	Nitab4.5_0001044g0060.1	A1
6	SmIAA31	Smechr0901825.1	A1	NtIAA22	Nitab4.5_0000187g0160.1	A1
7	SmIAA31	Smechr0901825.1	A1	NtIAA27	Nitab4.5_0001044g0060.1	A1
8	SmIAA32	Smechr0902295.1	A1	NtIAA38	Nitab4.5_0004203g0060.1	A1
9	SmIAA32	Smechr0902295.1	A1	NtIAA52	Nitab4.5_0000525g0120.1	A1
10	SmIAA32	Smechr0902295.1	A1	NtIAA22	Nitab4.5_0000187g0160.1	A1
11	SmIAA8	Smechr0303466.1	A2	NtIAA17	Nitab4.5_0002424g0010.1	A2
12	SmIAA19	Smechr0601563.1	A3	NtIAA16	Nitab4.5_0000525g0140.1	A3
13	SmIAA33	Smechr0902296.1	A3	NtIAA19	Nitab4.5_0004203g0040.1	A3
14	SmIAA33	Smechr0902296.1	A3	NtIAA16	Nitab4.5_0000525g0140.1	A3
15	SmIAA7	Smechr0303465.1	A4	NtIAA35	Nitab4.5_0003885g0020.1	A4
16	SmIAA7	Smechr0303465.1	A4	NtIAA33	Nitab4.5_0004236g0050.1	A4
17	SmIAA7	Smechr0303465.1	A4	NtIAA36	Nitab4.5_0000351g0240.1	A4
18	SmIAA21	Smechr0602219.1	A4	NtIAA33	Nitab4.5_0004236g0050.1	A4
19	SmIAA21	Smechr0602219.1	A4	NtIAA36	Nitab4.5_0000351g0240.1	A4
20	SmIAA9	Smechr0303478.1	A5	NtIAA11	Nitab4.5_0003039g0030.1	A5
21	SmIAA11	Smechr0402028.1	A5	NtIAA14	Nitab4.5_0000377g0200.1	A5
22	SmIAA35	Smechr1200111.1	A5	NtIAA2	Nitab4.5_0004391g0010.1	A5
23	SmIAA35	Smechr1200111.1	A5	NtIAA7	Nitab4.5_0001004g0020.1	A5
24	SmIAA10	Smechr0303536.1	B1	NtIAA39	Nitab4.5_0002423g0010.1	B1
25	SmIAA20	Smechr0601905.1	B1	NtIAA46	Nitab4.5_0000209g0290.1	B1
26	SmIAA24	Smechr0700239.1	B1	NtIAA44	Nitab4.5_0000028g0050.1	B1
27	SmIAA24	Smechr0700239.1	B1	NtIAA46	Nitab4.5_0000209g0290.1	B1
28	SmIAA15	Smechr0502523.1	B2	NtIAA51	Nitab4.5_0001998g0150.1	B2
29	SmIAA30	Smechr0901634.1	B2	NtIAA18	Nitab4.5_0000845g0160.1	B2
30	SmIAA34	Smechr0902429.1	B2	NtIAA51	Nitab4.5_0001998g0150.1	B2
31	SmIAA34	Smechr0902429.1	B2	NtIAA18	Nitab4.5_0000845g0160.1	B2
32	SmIAA34	Smechr0902429.1	B2	NtIAA23	Nitab4.5_0000355g0060.1	B2
33	SmIAA1	Smechr0100790.1	B4	NtIAA54	Nitab4.5_0002261g0030.1	B4
34	SmIAA3	Smechr0101326.1	B4	NtIAA57	Nitab4.5_0001763g0030.1	B4
35	SmIAA6	Smechr0303268.1	B4	NtIAA59	Nitab4.5_0000663g0220.1	B4
36	SmIAA12	Smechr0402457.1	B4	NtIAA66	Nitab4.5_0001988g0030.1	B4
37	SmIAA13	Smechr0500039.1	B4	NtIAA77	Nitab4.5_0000404g0210.1	B4
38	SmIAA26	Smechr0701387.1	B4	NtIAA68	Nitab4.5_0001565g0070.1	B4
39	SmIAA28	Smechr0800141.1	B4	NtIAA55	Nitab4.5_0002367g0010.1	B4
40	SmIAA28	Smechr0800141.1	B4	NtIAA56	Nitab4.5_0000798g0140.1	B4
41	SmIAA29	Smechr0802512.1	B4	NtIAA55	Nitab4.5_0002367g0010.1	B4
42	SmIAA29	Smechr0802512.1	B4	NtIAA56	Nitab4.5_0000798g0140.1	B4

## Sheet: Table S3
Table S3: Detailed Information on Comprehensive Identification and Sequence Parameters of Motifs in Eggplant IAA Family
NAME	MOTIF	width	sites	llr	E-value	Domains	CDD	SMART
MEME-1	LTYEDKDGDWMLVGDVPWEMF	21	36	1740	6.1e-518	AUX/AA_dom-IPR033389	AUX_IAA superfamily	AUX_IAA superfamily
MEME-2	MDGAPYGRKVDLKMYKSYDELLKALEKMF	29	35	1818	2.8e-470	AUX/AA_dom-IPR033389	AUX_IAA superfamily	AUX_IAA superfamily
MEME-3	RAAEECLPPLDYSQQPPTQELVAKDLHGNEWTFRHIFRGQPKRHLLTTGW	50	10	1303	5.4e-314			B3
MEME-4	GIRRANRQQTNLPSSVJSSDSMHJGVLAAAAHAAATNSPFTVFYKPRASP	50	10	1166	3.5e-239			Pfam:Auxin_resp
MEME-5	KPTAKAQVVGWPPVRSYRKNVLSSKKK	27	23	1113	2.2e-234	AUX/AA_dom-IPR033389	AUX_IAA superfamily	AUX_IAA superfamily
MEME-6	CKRLRIMKGSEAIGL	15	31	896	3.3e-193	AUX/AA_dom-IPR033389	AUX_IAA superfamily	AUX_IAA superfamily
MEME-7	LNSELWHACAGPLVDLPKVGERVYYFPQGHSEQVAASTNKEVBA	44	9	930	1.3e-180
MEME-8	DLDPSRWPBSKWRSLKVGWDEPTAGERPBRVSPWEIEPVVA	41	10	908	1.6e-165
MEME-9	PNLPSKJLCRVHNVTLHAEPETDEVYAQMTLQPEPSQDE	39	10	839	8.7e-143
MEME-10	LNLKETELRLGLPG	14	19	541	8.4e-88

## Sheet: Table S4
Table S4: Cis-elements present in the promoters of SmIAA genes
No.	Cis-element	Annotation	Function	SmIAA1	SmIAA2	SmIAA3	SmIAA4	SmIAA5	SmIAA6	SmIAA7	SmIAA8	SmIAA9	SmIAA10	SmIAA11	SmIAA12	SmIAA13	SmIAA14	SmIAA15	SmIAA16	SmIAA17	SmIAA18	SmIAA19	SmIAA20	SmIAA21	SmIAA22	SmIAA23	SmIAA24	SmIAA25	SmIAA26	SmIAA27	SmIAA28	SmIA29	SmIAA30	SmIAA31	SmIAA32	SmIAA33	SmIAA34	SmIAA35
1	AT-richelement	Cellular Development	binding site of AT-rich DNA binding protein(ATBP-1)	0	1	0	0	0	0	1	0	0	0	0	0	0	0	0	0	1	1	0	0	0	0	0	0	0	1	0	0	0	0	0	1	0	0	0
2	circadian	Cellular Development	cis-acting regulatory element involved in circadian control	0	0	0	0	0	1	2	1	0	0	0	0	0	0	0	0	0	0	0	0	1	0	0	1	0	0	0	1	1	0	1	0	0	0	1
3	RY-element	Cellular Development	cis-acting regulatory element involved in seed-specific regulation	0	1	0	0	0	0	0	0	0	0	0	0	0	0	0	0	0	0	0	0	0	0	0	0	0	0	0	0	0	0	0	0	0	1	0
4	O2-site	Cellular Development	cis-acting regulatory element involved in zein metabolism regulation	0	0	0	0	0	0	0	0	1	0	1	0	0	0	0	0	1	0	0	0	1	0	0	0	0	0	1	0	0	0	1	0	1	0	0
5	CAT-box	Cellular Development	cis-acting regulatory element related to meristem expression	0	1	1	0	1	0	0	1	0	1	0	0	0	1	0	0	0	0	0	1	2	0	0	1	0	0	1	0	0	0	0	1	0	0	0
6	A-box	Cellular Development	cis-acting regulatory element	0	0	0	0	0	0	0	0	0	0	0	0	0	0	0	0	0	1	0	1	0	0	1	0	0	0	1	0	0	1	0	0	0	0	0
7	ARE	Cellular Development	cis-acting regulatory element essential for the anaerobic induction	3	2	5	0	4	0	1	1	1	1	3	4	0	4	0	0	1	1	0	2	2	1	0	1	1	1	2	2	0	3	1	1	2	1	1
8	AACA_motif	Cellular Development	involved in endosperm-specific negative expression	0	0	1	0	0	0	0	0	0	0	0	0	0	0	0	0	0	0	0	0	0	0	0	0	0	0	0	0	0	0	0	0	0	0	0
9	3-AF3bindingsite	Cellular Development	part of a conserved DNA module array(CMA3)	0	0	0	0	0	0	0	0	1	0	0	0	0	0	1	0	0	0	0	0	0	0	0	0	0	0	0	0	0	1	0	0	0	0	0
10	BoxIII	Cellular Development	protein binding site	0	0	0	0	0	0	0	0	0	0	0	0	0	0	0	0	0	0	1	0	0	0	0	0	0	0	0	0	0	0	0	0	0	0	0
11	HD-Zip3	Cellular Development	protein binding site	0	0	0	0	0	0	0	0	0	0	0	0	0	0	1	0	0	0	0	0	0	0	0	0	0	0	0	0	0	0	0	0	1	0	0
12	GCN4_motif	Cellular Development	cis-regulatory element involved in endosperm expression	0	0	0	0	0	0	0	0	0	1	0	0	0	0	0	0	0	0	0	0	0	0	0	0	0	1	0	0	0	0	0	0	1	0	0
13	AT-richsequence	Cellular Development	element for maximal elicitor-mediated activation(2copies)	0	0	0	0	0	0	0	0	1	0	0	0	0	0	0	0	0	0	1	0	0	0	1	0	1	0	0	1	0	0	0	0	0	0	0
14	G-box	Photosensitivity	cis-acting regulatory element involved in light responsiveness	1	8	0	1	0	4	2	2	2	0	0	1	0	1	0	2	0	1	2	2	2	4	1	0	1	2	1	2	1	2	2	0	5	0	0
15	ACE	Photosensitivity	cis-acting element involved in light responsiveness	0	0	0	0	0	1	0	0	0	1	0	0	0	0	0	0	0	0	0	0	0	0	1	0	0	0	0	0	0	0	0	0	0	0	0
16	GT1-motif	Photosensitivity	light responsive element	0	0	0	3	1	1	2	0	0	0	2	0	3	1	1	1	2	0	2	5	0	1	2	1	3	3	0	1	1	1	1	0	0	0	3
17	Sp1	Photosensitivity	light responsive element	1	0	0	0	0	0	0	0	0	0	0	0	0	0	0	0	0	0	0	3	0	0	0	0	0	0	0	0	0	0	1	1	0	0	0
18	3-AF1bindingsite	Photosensitivity	light responsive element	0	0	0	0	0	0	0	0	1	0	1	0	0	0	0	0	1	0	0	0	0	0	0	1	0	1	0	0	0	0	0	0	0	0	0
19	4cl-CMA2b	Photosensitivity	light responsive element	0	0	0	0	0	0	0	0	0	0	0	1	0	0	0	0	0	0	0	0	0	0	0	0	0	0	0	0	0	0	0	0	0	0	0
20	AAAC-motif	Photosensitivity	light responsive element	0	0	0	0	0	1	0	0	0	0	0	0	0	0	0	0	0	0	0	0	0	0	0	0	0	0	0	0	0	0	0	0	0	0	0
21	MRE	Photosensitivity	MYB binding site involved in light responsiveness	0	1	0	0	0	0	0	0	0	0	1	0	0	1	0	1	1	0	0	1	0	0	0	0	1	2	0	0	0	1	1	0	0	0	0
22	ATC-motif	Photosensitivity	part of a conserved DNA module involved in light responsiveness	0	0	0	0	0	0	0	0	0	0	0	0	0	0	0	0	0	0	0	0	0	0	1	0	0	0	0	0	0	0	0	0	0	0	0
23	ATCT-motif	Photosensitivity	part of a conserved DNA module involved in light responsiveness	0	0	0	0	1	0	0	0	0	1	0	1	0	0	0	0	0	0	1	0	0	0	1	0	0	0	0	0	0	0	0	1	0	1	1
24	Box4	Photosensitivity	part of a conserved DNA module involved in light responsiveness	0	3	5	1	2	0	8	4	5	4	3	4	2	2	6	8	4	7	5	2	2	4	6	4	3	2	0	5	3	5	3	4	6	5	6
25	BoxII	Photosensitivity	part of a light responsive element	1	2	0	1	0	1	0	0	0	0	0	0	0	0	0	0	0	0	0	0	0	0	1	0	0	0	0	0	0	0	0	0	0	0	0
26	chs-CMA1a	Photosensitivity	part of a light responsive element	0	0	0	0	0	0	0	0	0	2	0	0	0	0	0	0	0	0	0	0	0	1	1	0	1	1	0	0	2	0	1	0	0	0	0
27	chs-CMA2a	Photosensitivity	part of a light responsive element	0	0	0	0	1	0	0	0	0	0	0	0	0	0	0	0	0	0	0	0	0	0	0	0	0	0	0	0	0	0	0	0	0	0	0
28	GA-motif	Photosensitivity	part of a light responsive element	0	1	0	0	0	0	0	1	0	1	0	0	0	0	0	1	0	0	0	0	0	0	0	1	0	0	1	0	0	0	1	0	0	0	1
29	Gap-box	Photosensitivity	part of a light responsive element	0	0	1	0	0	0	0	0	0	0	0	0	0	0	0	0	0	0	0	0	0	0	0	0	0	0	0	1	0	0	0	0	1	0	1
30	GATA-motif	Photosensitivity	part of a light responsive element	2	1	0	0	1	0	0	0	0	0	0	0	0	0	1	0	1	0	0	1	0	1	1	1	1	0	3	0	1	0	1	0	2	1	0
31	GATT-motif	Photosensitivity	part of a light responsive element	0	0	0	0	0	0	0	0	0	0	0	0	0	0	0	0	0	0	0	0	0	0	0	0	0	0	0	1	0	0	0	0	0	0	0
32	GTGGC-motif	Photosensitivity	part of a light responsive element	0	0	0	0	1	0	0	0	0	0	0	0	0	0	0	0	0	0	0	0	0	0	0	0	0	0	0	0	0	0	0	0	0	0	0
33	I-box	Photosensitivity	part of a light responsive element	1	0	0	0	0	1	2	1	0	0	1	0	0	2	1	0	1	0	0	0	1	0	0	2	2	0	1	0	0	0	2	0	0	0	0
34	LAMP-element	Photosensitivity	part of a light responsive element	0	0	0	0	0	0	0	0	0	0	1	0	0	0	0	0	0	0	1	1	2	0	0	0	0	0	0	0	0	0	0	1	0	0	0
35	TCCC-motif	Photosensitivity	part of a light responsive element	0	0	0	0	0	1	0	1	0	0	0	0	0	1	0	0	0	0	0	1	0	0	1	0	0	0	1	0	0	0	0	0	0	0	0
36	TCT-motif	Photosensitivity	part of a light responsive element	0	1	1	2	0	1	2	0	0	0	1	0	3	1	1	0	0	1	1	1	1	2	0	1	0	1	2	0	2	3	1	1	0	1	0
37	AT1-motif	Photosensitivity	part of a light responsive module	0	0	2	0	0	0	0	2	0	0	0	0	0	0	1	0	0	0	1	0	0	0	0	0	0	2	0	0	0	1	0	1	0	0	0
38	AE-box	Photosensitivity	part of a module for light response	2	0	1	0	0	1	1	0	0	0	0	0	0	0	0	0	0	0	0	0	0	0	0	1	2	0	1	0	0	1	0	1	0	0	1
39	TGA-element	phytohormone	auxin-responsive element	0	1	0	0	0	0	1	0	0	0	2	0	0	0	0	1	1	0	0	0	0	0	0	0	0	0	0	0	0	0	0	0	0	0	1
40	TATC-box	phytohormone	cis-acting element involved in gibberellin-responsiveness	0	0	0	0	0	0	1	0	0	0	1	0	1	0	0	0	0	0	0	1	0	0	0	1	0	0	0	0	0	1	0	0	0	0	0
41	TCA-element	phytohormone	cis-acting element involved in salicylic acid responsiveness	1	1	3	0	0	0	0	0	1	1	1	0	0	1	2	0	0	0	1	2	1	1	2	0	1	0	1	0	1	0	0	1	1	0	1
42	AuxRR-core	phytohormone	cis-acting regulatory element involved in auxin responsiveness	0	0	0	0	0	0	0	0	0	0	0	0	0	0	0	0	0	0	0	0	1	0	1	0	0	0	0	0	0	0	0	0	0	0	0
43	CGTCA-motif	phytohormone	cis-acting regulatory element involved in the MeJA-responsiveness	0	3	0	1	1	3	2	1	0	1	0	1	2	2	0	2	1	1	2	1	1	1	1	0	1	0	2	0	2	1	3	0	0	0	0
44	TGACG-motif	phytohormone	cis-acting regulatory element involved in the MeJA-responsiveness	0	3	0	1	1	3	2	1	0	1	0	1	2	2	0	2	1	1	2	1	1	1	1	0	1	0	2	0	2	1	3	0	0	0	0
45	ABRE	phytohormone	cis-acting element involved in the abscisic acid responsiveness	0	5	0	1	1	2	1	2	2	1	0	1	0	1	0	2	0	1	2	2	2	3	1	0	0	2	1	3	1	0	1	0	4	0	0
46	GARE-motif	phytohormone	gibberellin-responsive element	0	0	0	0	1	0	0	0	1	0	0	0	0	0	0	0	0	0	0	1	0	0	0	0	0	0	0	0	0	0	0	0	0	0	0
47	P-box	phytohormone	gibberellin-responsive element	1	1	2	1	0	0	0	0	0	1	0	0	0	1	1	0	0	0	0	1	0	1	0	1	0	0	0	0	0	1	1	0	0	1	0
48	AuxRE	phytohormone	part of an auxin-responsive element	0	0	0	0	0	0	0	0	0	0	0	0	1	0	0	0	0	0	0	0	0	0	0	0	0	0	0	0	0	0	0	0	0	0	0
49	TGA-box	phytohormone	part of an auxin-responsive element	0	0	0	0	0	0	0	0	0	1	0	0	0	0	0	0	0	0	0	1	0	0	0	0	0	0	0	0	0	0	0	0	0	0	0
50	MBSI	phytohormone	MYB binding site involved in flavonoid biosynthetic genes regulation	0	0	0	0	0	0	0	0	0	0	0	0	0	0	0	0	0	0	0	0	0	0	0	0	0	0	0	0	0	1	0	0	0	0	0
51	LTR	Stress	cis-acting element involved in low-temperature responsiveness	0	0	0	0	2	1	1	1	0	0	0	0	0	1	0	0	0	1	1	1	0	0	0	0	0	0	0	0	0	0	0	0	0	0	0
52	GC-motif	Stress	enhancer-like element involved in anoxic specific inducibility	0	0	0	0	0	0	0	0	0	0	0	0	0	0	0	0	0	0	0	0	0	0	0	0	0	0	0	0	1	0	1	0	0	0	0
53	MBS	Stress	MYB binding site involved in drought-inducibility	3	1	0	1	0	1	2	0	1	0	0	1	0	1	0	0	0	0	1	1	0	0	0	0	0	0	0	1	1	0	0	0	2	0	0
54	WUN-motif	Stress	wound-responsive element	0	0	0	0	0	0	0	0	0	0	0	0	2	1	0	0	0	0	0	0	0	0	0	0	0	0	0	0	0	0	0	0	0	0	0
55	TC-rich repeats	Stress	cis-acting element involved in defense and stress responsiveness	2	0	1	0	1	0	1	0	0	0	1	1	2	0	0	0	1	0	0	0	0	1	0	0	1	0	0	0	1	0	1	0	0	1	1
56	C	Stress	MYBHv1 binding site	0	0	0	0	1	0	0	0	0	0	0	0	0	0	0	0	0	0	0	0	0	1	0	1	0	0	2	0	0	0	0	0	0	0	0

## Sheet: Table S5
Table S5: The secondary structure analysis of eggplant AUX/IAA proteins
Gene Name	Gene ID	Alpha helix	Extended strand	Random coil
SmIAA1	Smechr0100790.1	0.1637	0.1329	0.7034
SmIAA2	Smechr0101209.1	0.2134	0.1339	0.6527
SmIAA3	Smechr0101326.1	0.1562	0.1314	0.7124
SmIAA4	Smechr0300045.1	0.1421	0.1789	0.6789
SmIAA5	Smechr0302810.1	0.1571	0.1571	0.6859
SmIAA6	Smechr0303268.1	0.1498	0.1002	0.75
SmIAA7	Smechr0303465.1	0.1568	0.173	0.6703
SmIAA8	Smechr0303466.1	0.2163	0.1635	0.6202
SmIAA9	Smechr0303478.1	0.1603	0.1324	0.7073
SmIAA10	Smechr0303536.1	0.1254	0.147	0.7276
SmIAA11	Smechr0402028.1	0.0957	0.1159	0.7884
SmIAA12	Smechr0402457.1	0.1398	0.1022	0.7581
SmIAA13	Smechr0500039.1	0.1097	0.0823	0.808
SmIAA14	Smechr0501636.1	0.1077	0.0842	0.8081
SmIAA15	Smechr0502523.1	0.1545	0.1502	0.6953
SmIAA16	Smechr0600104.1	0.1937	0.1885	0.6178
SmIAA17	Smechr0600105.1	0.1729	0.1589	0.6682
SmIAA18	Smechr0601560.1	0.2406	0.1765	0.5829
SmIAA19	Smechr0601563.1	0.1794	0.1614	0.6592
SmIAA20	Smechr0601905.1	0.1925	0.1698	0.6377
SmIAA21	Smechr0602219.1	0.1978	0.1868	0.6154
SmIAA22	Smechr0602220.1	0.1775	0.2249	0.5976
SmIAA23	Smechr0603146.1	0.1533	0.2267	0.62
SmIAA24	Smechr0700239.1	0.1594	0.1884	0.6522
SmIAA25	Smechr0700752.1	0.1381	0.0839	0.778
SmIAA26	Smechr0701387.1	0.1253	0.0864	0.7883
SmIAA27	Smechr0701526.1	0.1156	0.1055	0.7789
SmIAA28	Smechr0800141.1	0.1664	0.1293	0.7043
SmIAA29	Smechr0802512.1	0.152	0.1413	0.7067
SmIAA30	Smechr0901634.1	0.1477	0.1141	0.7383
SmIAA31	Smechr0901825.1	0.1865	0.1813	0.6321
SmIAA32	Smechr0902295.1	0.1566	0.1667	0.6768
SmIAA33	Smechr0902296.1	0.1277	0.1447	0.7277
SmIAA34	Smechr0902429.1	0.1138	0.1345	0.7517
SmIAA35	Smechr1200111.1	0.1649	0.1065	0.7285

## Sheet: Table S6
Table S6：RMSD values from pairwise comparisons of the three-dimensional structures of SmIAA proteins
Gene Name	SmIAA1	SmIAA2	SmIAA3	SmIAA4	SmIAA5	SmIAA6	SmIAA7	SmIAA8	SmIAA9	SmIAA10	SmIAA11	SmIAA12	SmIAA13	SmIAA14	SmIAA15	SmIAA16	SmIAA17	SmIAA18	SmIAA19	SmIAA20	SmIAA21	SmIAA22	SmIAA23	SmIAA24	SmIAA25	SmIAA26	SmIAA27	SmIAA28	SmIAA29	SmIAA30	SmIAA31	SmIAA32	SmIAA33	SmIAA34	SmIAA35
SmIAA1	0	19.8626	9.1307	17.2946	17.3433	15.9794	11.1992	15.7174	28.0629	25.2767	41.6712	22.5907	40.4189	30.6176	2.2169	10.3474	10.1954	8.2481	4.6767	24.4671	8.6818	1.1888	7.3057	20.9993	20.6345	67.125	19.2979	42.0685	8.6311	1.5701	4.5301	12.996	20.0899	26.1116	24.0339
SmIAA2			12.3035	9.4813	0.8458	0.6949	10.5824	8.395	3.8677	12.6233	9.5725	30.3024	17.5655	23.5406	11.7946	8.7641	5.1261	6.0886	5.479	17.9716	11.1147	3.7639	2.4727	11.1883	22.3469	21.6002	24.3749	9.6711	18.4486	4.1986	4.8675	5.8946	6.1246	13.0172	12.3184
SmIAA3				13.8363	23.7345	8.3428	0.4783	15.7967	28.2839	23.9626	37.9299	21.3208	49.1944	23.7909	26.1957	6.9334	11.8434	12.98	16.1311	27.0743	5.6319	2.1748	0.691	0.8227	28.2622	69.246	29.6815	16.1095	3.694	34.4689	5.1241	15.1356	6.7422	10.5483	10.0209
SmIAA4					17.352	0.6748	6.0835	6.2419	7.9143	6.501	7.9536	0.6848	13.329	0.6948	2.0967	3.375	5.992	3.4221	18.8806	15.747	5.851	5.1155	1.2731	3.3626	19.7325	18.0378	22.2391	1.0601	17.271	2.1584	2.2454	3.9847	2.9878	13.4063	11.2656
SmIAA5						30.5441	0.6427	33.1461	16.5527	19.0325	22.0736	27.9333	21.2528	17.9306	25.0126	29.0156	18.8881	22.2826	18.6824	0.8019	0.9389	2.4318	16.6068	0.8963	19.5291	27.4744	19.8546	22.0083	21.7694	20.1853	25.1284	17.5148	0.9971	0.5286	26.1258
SmIAA6							1.7103	3.3319	18.9789	0.4249	51.0295	32.0457	66.3879	29.4702	12.895	12.1077	1.0035	0.6467	0.8155	0.6235	3.5285	0.5413	0.5561	0.7774	45.6914	73.7577	24.9692	38.1523	9.8503	0.3987	5.5648	12.6603	1.1521	31.7829	40.9657
SmIAA7								5.3044	4.631	2.9982	4.8723	2.2202	17.3536	14.6558	4.4384	2.7537	4.6331	4.1551	12.27	3.4777	4.2515	3.4439	1.5433	3.4074	14.1812	7.9272	0.9837	5.5653	0.8625	5.817	4.2067	1.8597	4.6943	12.8321	8.9457
SmIAA8									5.6706	12.8485	16.3511	0.7503	21.8019	6.7944	8.1779	5.8932	5.9251	4.5187	11.0429	13.4118	3.8876	0.6683	5.3013	14.9727	17.6152	11.6814	0.7421	5.0901	17.1156	6.8417	4.5217	5.0522	7.715	11.0409	10.8923
SmIAA9										19.9207	22.0467	33.1581	45.0183	1.107	7.444	9.9841	4.6544	4.0165	5.4508	21.7633	4.3811	2.0681	2.5055	8.892	45.046	26.4993	36.7743	37.7906	32.5775	17.9887	2.7268	5.4434	8.1806	5.8715	25.8402
SmIAA10											12.3229	26.3276	48.1222	29.3642	6.8045	3.465	13.4378	9.922	3.5534	23.522	2.2186	5.2321	5.4574	25.2329	29.0248	20.5789	24.2352	16.4683	1.4248	9.6337	4.7092	12.7179	10.9732	16.2221	9.6206
SmIAA11												40.0566	52.8468	22.7493	4.3323	16.3734	17.4154	9.0812	19.8838	6.0336	5.1133	3.2179	2.0914	25.0548	53.2135	32.95	35.9091	33.214	44.8873	11.6399	6.8766	9.7198	13.739	30.4717	21.9705
SmIAA12													70.9727	38.3848	25.1216	26.9382	13.5235	17.7845	14.0959	40.5707	7.2696	0.576	0.6484	29.9698	12.821	63.029	4.5861	49.7861	20.6137	49.2929	13.9899	14.3949	1.0482	0.5011	12.8931
SmIAA13														31.0219	18.6076	21.9904	15.3881	13.4811	21.7144	0.5612	13.1414	10.666	16.2344	18.1985	3.0803	47.3436	57.6212	31.39	57.0684	42.8466	17.9583	22.3945	20.858	18.6744	17.9472
SmIAA14															4.6587	5.2954	0.8946	17.9579	17.4478	26.227	4.3484	2.2185	0.6454	0.764	26.0096	34.2231	28.7538	13.5771	24.7959	23.7507	11.9682	21.1994	1.0475	3.8765	27.1948
SmIAA15																18.5146	6.8195	11.7691	9.6145	2.1354	7.5222	6.6865	7.8211	7.962	12.3312	30.1939	22.0505	4.7968	14.0756	9.1231	11.9591	4.6792	12.7595	10.42	18.4387
SmIAA16																	7.9231	3.8264	15.6811	10.7533	3.1248	5.9447	1.9388	1.7248	14.8644	17.1024	0.8059	10.4538	0.708	6.9235	4.0318	2.3761	2.5253	5.5841	8.0702
SmIAA17																		6.0008	3.3541	16.2369	3.1332	4.5608	2.0594	21.1081	17.6671	14.6297	18.93	11.8556	18.5061	3.9268	4.1368	5.0021	2.0349	4.4993	3.9882
SmIAA18																			18.9316	18.8187	4.9088	4.3779	1.2185	12.1585	11.2762	0.6542	18.8989	9.3426	12.7946	3.0811	1.8256	0.0149	2.9564	4.3526	12.9614
SmIAA19																				14.4549	9.5899	1.5317	2.152	6.5621	11.1653	23.0299	19.6577	6.1533	0.9778	5.7945	6.8814	17.0838	4.4749	5.129	4.601
SmIAA20																					18.0925	5.2098	5.8755	9.3037	27.013	22.2579	0.9342	57.1575	0.7726	2.3695	8.328	10.6813	23.7495	2.3905	18.3201
SmIAA21																						6.4255	2.3952	9.94	11.0926	3.568	9.8444	4.1996	9.8619	6.5455	3.8847	4.1608	11.6366	8.0609	8.5226
SmIAA22																							4.991	4.1379	1.2059	4.4459	0.5988	1.2441	0.9035	5.2243	3.4023	4.1815	5.3119	6.4605	4.2233
SmIAA23																								1.1389	0.5841	0.6051	0.752	5.1403	12.409	1.6614	0.8576	1.3895	2.6369	1.0749	16.8725
SmIAA24																									13.136	5.5838	0.6393	10.8245	0.7731	1.7938	7.3449	15.8503	17.324	12.2609	21.4596
SmIAA25																										74.6643	14.7855	43.9249	26.8387	35.0306	11.8534	20.2699	16.3464	11.8742	22.978
SmIAA26																											37.0104	44.2145	66.8857	31.4697	15.7247	18.2987	6.9348	22.5522	47.6607
SmIAA27																												37.3756	20.2016	34.836	19.6509	19.0327	24.0848	28.8435	37.68
SmIAA28																													16.6458	27.1563	7.895	13.5062	22.7607	8.7104	62.8465
SmIAA29																														13.4706	4.8171	8.7922	17.0974	0.5046	43.1278
SmIAA30																															3.8467	5.4595	10.4796	46.5474	9.3215
SmIAA31																																2.2768	4.3029	10.8354	8.8466
SmIAA32																																	3.8824	13.6805	12.8815
SmIAA33																																		5.1607	5.1781
SmIAA34																																			5.9554

## Sheet: Table S7
Table S7: Structural comparison of SmIAA proteins with RMSD less than 2 Å
No.	Protein alignment	Phylogenetic clade	VS	Protein alignment	Phylogenetic clade	RMSD
1	SmIAA18	A1	VS	SmIAA32	A1	0.0149
2	SmIAA23	A1	VS	SmIAA25	B4	0.5841
3	SmIAA23	A1	VS	SmIAA26	B4	0.6051
4	SmIAA18	A1	VS	SmIAA26	B4	0.6542
5	SmIAA4	A1	VS	SmIAA6	B4	0.6748
6	SmIAA4	A1	VS	SmIAA12	B4	0.6848
7	SmIAA4	A1	VS	SmIAA14	B4	0.6948
8	SmIAA16	A1	VS	SmIAA29	B4	0.708
9	SmIAA23	A1	VS	SmIAA27	B4	0.752
10	SmIAA16	A1	VS	SmIAA27	B4	0.8059
11	SmIAA23	A1	VS	SmIAA31	A1	0.8576
12	SmIAA4	A1	VS	SmIAA28	B4	1.0601
13	SmIAA23	A1	VS	SmIAA34	B2	1.0749
14	SmIAA23	A1	VS	SmIAA24	B1	1.1389
15	SmIAA18	A1	VS	SmIAA23	A1	1.2185
16	SmIAA4	A1	VS	SmIAA23	A1	1.2731
17	SmIAA23	A1	VS	SmIAA32	A1	1.3895
18	SmIAA23	A1	VS	SmIAA30	B2	1.6614
19	SmIAA16	A1	VS	SmIAA24	B1	1.7248
20	SmIAA18	A1	VS	SmIAA31	A1	1.8256
21	SmIAA16	A1	VS	SmIAA23	A1	1.9388
22	SmIAA22	A2	VS	SmIAA27	B4	0.5988
23	SmIAA8	A2	VS	SmIAA22	A2	0.6683
24	SmIAA8	A2	VS	SmIAA27	B4	0.7421
25	SmIAA8	A2	VS	SmIAA12	B4	0.7503
26	SmIAA22	A2	VS	SmIAA29	B4	0.9035
27	SmIAA22	A2	VS	SmIAA25	B4	1.2059
28	SmIAA22	A2	VS	SmIAA28	B4	1.2441
29	SmIAA2	A3	VS	SmIAA6	B4	0.6949
30	SmIAA2	A3	VS	SmIAA5	B4	0.8458
31	SmIAA19	A3	VS	SmIAA29	B4	0.9778
32	SmIAA19	A3	VS	SmIAA22	A2	1.5317
33	SmIAA7	A4	VS	SmIAA29	B4	0.8625
34	SmIAA7	A4	VS	SmIAA27	B4	0.9837
35	SmIAA7	A4	VS	SmIAA23	A1	1.5433
36	SmIAA7	A4	VS	SmIAA32	A1	1.8597
37	SmIAA9	A5	VS	SmIAA14	B4	1.107
38	SmIAA24	B1	VS	SmIAA27	B4	0.6393
39	SmIAA20	B1	VS	SmIAA29	B4	0.7726
40	SmIAA24	B1	VS	SmIAA29	B4	0.7731
41	SmIAA20	B1	VS	SmIAA27	B4	0.9342
42	SmIAA10	B1	VS	SmIAA29	B4	1.4248
43	SmIAA24	B1	VS	SmIAA30	B2	1.7938
44	SmIAA6	B4	VS	SmIAA30	B2	0.3987
45	SmIAA6	B4	VS	SmIAA10	B1	0.4249
46	SmIAA3	B4	VS	SmIAA7	A4	0.4783
47	SmIAA12	B4	VS	SmIAA34	B2	0.5011
48	SmIAA29	B4	VS	SmIAA34	B2	0.5046
49	SmIAA5	B4	VS	SmIAA34	B2	0.5286
50	SmIAA6	B4	VS	SmIAA22	A2	0.5413
51	SmIAA6	B4	VS	SmIAA23	A1	0.5561
52	SmIAA13	B4	VS	SmIAA20	B1	0.5612
53	SmIAA12	B4	VS	SmIAA22	A2	0.576
54	SmIAA6	B4	VS	SmIAA20	B1	0.6235
55	SmIAA5	B4	VS	SmIAA7	A4	0.6427
56	SmIAA14	B4	VS	SmIAA23	A1	0.6454
57	SmIAA6	B4	VS	SmIAA18	A1	0.6467
58	SmIAA12	B4	VS	SmIAA23	A1	0.6484
59	SmIAA3	B4	VS	SmIAA23	A1	0.691
60	SmIAA14	B4	VS	SmIAA24	B1	0.764
61	SmIAA6	B4	VS	SmIAA24	B1	0.7774
62	SmIAA5	B4	VS	SmIAA20	B1	0.8019
63	SmIAA6	B4	VS	SmIAA19	A3	0.8155
64	SmIAA3	B4	VS	SmIAA24	B1	0.8227
65	SmIAA5	B4	VS	SmIAA24	B1	0.8963
66	SmIAA14	B4	VS	SmIAA17	A3	0.8946
67	SmIAA5	B4	VS	SmIAA21	A4	0.9389
68	SmIAA5	B4	VS	SmIAA33	A3	0.9971
69	SmIAA6	B4	VS	SmIAA17	A3	1.0035
70	SmIAA14	B4	VS	SmIAA33	A3	1.0475
71	SmIAA12	B4	VS	SmIAA33	A3	1.0482
72	SmIAA6	B4	VS	SmIAA33	A3	1.1521
73	SmIAA1	B4	VS	SmIAA22	A2	1.1888
74	SmIAA1	B4	VS	SmIAA30	B2	1.5701
75	SmIAA6	B4	VS	SmIAA7	A4	1.7103

## Sheet: Table S8
Table S8：
Protein-protein interactions within the IAA gene family in eggplant
NO.	Node1	Node2	Node1 String ID	Node2 String ID	Homology	Experimentally determined interaction	Database annotated	Combined score
1	SmIAA1	SmIAA15	3702.Q8L7G0	3702.Q38830	0.642	0.258	0.65	0.729
2	SmIAA1	SmIAA21	3702.Q8L7G0	3702.O24409	0	0.292	0.65	0.741
3	SmIAA1	SmIAA22	3702.Q8L7G0	3702.P93830	0	0.392	0.65	0.778
4	SmIAA1	SmIAA34	3702.Q8L7G0	3702.Q38831	0.632	0.258	0.65	0.729
5	SmIAA10	SmIAA12	3702.Q8LAL2	3702.P93024	0.596	0.23	0.65	0.718
6	SmIAA10	SmIAA29	3702.Q8LAL2	3702.Q9XED8	0.63	0.23	0.65	0.718
7	SmIAA10	SmIAA5	3702.Q8LAL2	3702.Q9C5W9	0.604	0.36	0.65	0.766
8	SmIAA11	SmIAA12	3702.Q38827	3702.P93024	0	0.45	0.65	0.799
9	SmIAA11	SmIAA5	3702.Q38827	3702.Q9C5W9	0	0.258	0.65	0.729
10	SmIAA12	SmIAA15	3702.P93024	3702.Q38830	0.618	0.834	0.65	0.939
11	SmIAA12	SmIAA17	3702.P93024	3702.O24407	0	0.45	0.65	0.799
12	SmIAA12	SmIAA21	3702.P93024	3702.O24409	0	0.781	0.65	0.92
13	SmIAA12	SmIAA22	3702.P93024	3702.P93830	0	0.976	0.65	0.991
14	SmIAA12	SmIAA24	3702.P93024	3702.Q93WC4	0	0.45	0.65	0.799
15	SmIAA12	SmIAA32	3702.P93024	3702.P33077	0.644	0.45	0.65	0.799
16	SmIAA12	SmIAA33	3702.P93024	3702.Q38832	0	0.685	0.65	0.885
17	SmIAA12	SmIAA34	3702.P93024	3702.Q38831	0.618	0.685	0.65	0.885
18	SmIAA12	SmIAA35	3702.P93024	3702.Q9ZSY8	0.584	0.45	0.65	0.799
19	SmIAA15	SmIAA29	3702.Q38830	3702.Q9XED8	0.631	0.258	0.65	0.729
20	SmIAA15	SmIAA5	3702.Q38830	3702.Q9C5W9	0.63	0.453	0.65	0.8
21	SmIAA17	SmIAA21	3702.O24407	3702.O24409	0.88	0.755	0	0.755
22	SmIAA17	SmIAA29	3702.O24407	3702.Q9XED8	0.615	0.258	0.65	0.729
23	SmIAA17	SmIAA35	3702.O24407	3702.Q9ZSY8	0.932	0.755	0	0.755
24	SmIAA17	SmIAA5	3702.O24407	3702.Q9C5W9	0	0.383	0.65	0.774
25	SmIAA21	SmIAA29	3702.O24409	3702.Q9XED8	0.658	0.292	0.65	0.741
26	SmIAA21	SmIAA5	3702.O24409	3702.Q9C5W9	0.648	0.547	0.65	0.834
27	SmIAA22	SmIAA29	3702.P93830	3702.Q9XED8	0.615	0.501	0.65	0.818
28	SmIAA22	SmIAA5	3702.P93830	3702.Q9C5W9	0	0.622	0.65	0.862
29	SmIAA24	SmIAA29	3702.Q93WC4	3702.Q9XED8	0	0.25	0.67	0.742
30	SmIAA29	SmIAA32	3702.Q9XED8	3702.P33077	0.679	0.23	0.65	0.718
31	SmIAA29	SmIAA34	3702.Q9XED8	3702.Q38831	0.633	0.258	0.65	0.729
32	SmIAA29	SmIAA35	3702.Q9XED8	3702.Q9ZSY8	0	0.258	0.65	0.729
33	SmIAA34	SmIAA5	3702.Q38831	3702.Q9C5W9	0.621	0.392	0.65	0.778
34	SmIAA35	SmIAA5	3702.Q9ZSY8	3702.Q9C5W9	0.584	0.383	0.65	0.774
Protein-protein interaction analysis between the IAA and ARF gene families in eggplant
No.	Node1	Node2	Node1 String ID	Node2 String ID	Homology	Experimentally determined interaction	Database annotated	Combined score
1	SmARF1B	SmIAA21	3702.Q8L7G0	3702.O24409	0	0.292	0.65	0.741
2	SmARF1B	SmIAA22	3702.Q8L7G0	3702.P93830	0	0.392	0.65	0.778
3	SmARF1B	SmIAA15	3702.Q8L7G0	3702.Q38830	0.642	0.258	0.65	0.729
4	SmARF1B	SmIAA34	3702.Q8L7G0	3702.Q38831	0.632	0.258	0.65	0.729
5	SmARF24	SmIAA17	3702.Q9XED8	3702.O24407	0.615	0.258	0.65	0.729
6	SmARF24	SmIAA21	3702.Q9XED8	3702.O24409	0.658	0.292	0.65	0.741
7	SmARF24	SmIAA32	3702.Q9XED8	3702.P33077	0.679	0.23	0.65	0.718
8	SmARF24	SmIAA22	3702.Q9XED8	3702.P93830	0.615	0.501	0.65	0.818
9	SmARF24	SmIAA15	3702.Q9XED8	3702.Q38830	0.631	0.258	0.65	0.729
10	SmARF24	SmIAA34	3702.Q9XED8	3702.Q38831	0.633	0.258	0.65	0.729
11	SmARF24	SmIAA10	3702.Q9XED8	3702.Q8LAL2	0.63	0.23	0.65	0.718
12	SmARF24	SmIAA24	3702.Q9XED8	3702.Q93WC4	0	0.25	0.67	0.742
13	SmARF24	SmIAA35	3702.Q9XED8	3702.Q9ZSY8	0	0.258	0.65	0.729
14	SmARF3	SmIAA11	3702.O23661	3702.Q38827	0	0.23	0.65	0.718
15	SmARF5	SmIAA17	3702.P93024	3702.O24407	0	0.45	0.65	0.799
16	SmARF5	SmIAA21	3702.P93024	3702.O24409	0	0.781	0.65	0.92
17	SmARF5	SmIAA32	3702.P93024	3702.P33077	0.644	0.45	0.65	0.799
18	SmARF5	SmIAA10	3702.P93024	3702.Q8LAL2	0.596	0.23	0.65	0.718
19	SmARF5	SmIAA35	3702.P93024	3702.Q9ZSY8	0.584	0.45	0.65	0.799
20	SmARF5	SmIAA24	3702.P93024	3702.Q93WC4	0	0.45	0.65	0.799
21	SmARF5	SmIAA34	3702.P93024	3702.Q38831	0.618	0.685	0.65	0.885
22	SmARF5	SmIAA11	3702.P93024	3702.Q38827	0	0.45	0.65	0.799
23	SmARF5	SmIAA33	3702.P93024	3702.Q38832	0	0.685	0.65	0.885
24	SmARF5	SmIAA15	3702.P93024	3702.Q38830	0.618	0.834	0.65	0.939
25	SmARF5	SmIAA22	3702.P93024	3702.P93830	0	0.976	0.65	0.991
26	SmIAA10	SmIAA5	3702.Q8LAL2	3702.Q9C5W9	0.604	0.36	0.65	0.766
27	SmIAA11	SmIAA5	3702.Q38827	3702.Q9C5W9	0	0.258	0.65	0.729
28	SmIAA15	SmIAA5	3702.Q38830	3702.Q9C5W9	0.63	0.453	0.65	0.8
29	SmIAA17	SmIAA35	3702.O24407	3702.Q9ZSY8	0.932	0.755	0	0.755
30	SmIAA17	SmIAA21	3702.O24407	3702.O24409	0.88	0.755	0	0.755
31	SmIAA17	SmIAA5	3702.O24407	3702.Q9C5W9	0	0.383	0.65	0.774
32	SmIAA21	SmIAA5	3702.O24409	3702.Q9C5W9	0.648	0.547	0.65	0.834
33	SmIAA22	SmIAA5	3702.P93830	3702.Q9C5W9	0	0.622	0.65	0.862
34	SmIAA34	SmIAA5	3702.Q38831	3702.Q9C5W9	0.621	0.392	0.65	0.778
35	SmIAA35	SmIAA5	3702.Q9ZSY8	3702.Q9C5W9	0.584	0.383	0.65	0.774

## Sheet: Table S9
Table S9: The FPKM values of 35 SmIAA genes in different tissues or organs of eggplant
Gene ID	Gene Name	Radicles	Cotyledons	Buds - 0.7 cm	Opened Buds	Leaves	Stems	Roots	Pistils	Flowers	Fruits peduncle	Fruits-1 cm	Fruits Stage 1	Fruits Skin Stage 2	Fruits Flesh Stage 2	Fruits Calyx Stage 2	Fruit-6 cm	Fruits Skin Stage 3	Fruits Flesh Stage 3	Senescent leaves	Verticillium-inoculated roots, 6 hpi
Smechr0100790.1	SmIAA1	26.676	21.6286	45.2272	12.982	43.5302	72.8908	40.6627	28.9386	30.4149	51.8622	93.3305	80.8379	42.839	55.6972	61.9707	81.9619	37.5324	36.7482	46.229	36.4317
Smechr0101209.1	SmIAA2	129.873	77.9728	72.0497	61.9472	72.6989	137.636	90.1994	94.0534	95.6707	26.3569	127.631	142.774	102.044	79.2356	131.678	142.044	0.484399	0.342638	16.1115	88.9782
Smechr0101326.1	SmIAA3	15.8911	3.2486	45.2019	13.4098	28.274	22.2209	6.90924	6.82337	6.24377	2.6828	25.97	20.5125	4.31513	5.55822	9.57348	15.5361	0.538987	0.600479	7.75471	6.26065
Smechr0300045.1	SmIAA4	0	0.243407	0.447821	0	1.08362	1.69426	0.44494	0	0.268932	0	0.770941	1.41946	0.645458	6.04324	3.68117	3.54181	0.0118	0.102491	0	0.487261
Smechr0302810.1	SmIAA5	1.33932	0	0	0	0	0	0.432573	0	0	0	0	0	0	0	0	0	0	0	0	0.712272
Smechr0303268.1	SmIAA6	11.808	17.3489	67.6683	47.394	40.1549	57.9324	8.27539	69.7524	43.1305	60.1105	125.542	82.5107	56.8085	45.8922	55.3595	97.7817	54.1851	67.9884	61.3366	8.90287
Smechr0303465.1	SmIAA7	9.17083	2.62647	12.2226	18.7739	10.2879	2.93633	2.6063	70.1174	21.737	0	37.0219	205.781	71.0556	59.1414	34.6233	265.258	0	0	0.073062	13.1541
Smechr0303466.1	SmIAA8	91.5622	2.61734	89.0882	127.097	56.5512	100.243	29.2008	222.348	109.112	229.371	149.7	165.028	117.969	146.597	158.298	301.501	705.162	440.762	54.0669	61.5405
Smechr0303478.1	SmIAA9	30.5473	3.7065	87.3943	44.146	23.8763	39.8479	15.5968	40.7767	59.2485	22.654	95.6564	89.6158	17.874	13.7313	29.1586	51.0981	9.02066	7.20437	13.9675	7.58835
Smechr0303536.1	SmIAA10	155.702	7.33956	93.9961	76.817	13.7693	59.9442	151.402	228.614	152.438	26.6789	54.102	30.7323	13.5661	27.243	62.1154	21.0052	1.62128	1.54562	74.5696	264.184
Smechr0402028.1	SmIAA11	365.257	73.8399	323.501	260.511	153.619	306.198	326.663	190.97	285.542	110.856	294.717	308.01	119.238	230.144	259.246	252.06	11.9161	26.5649	73.2789	195.507
Smechr0402457.1	SmIAA12	25.379	1.44762	46.6775	18.1502	3.94231	22.6597	30.246	38.1474	20.3474	6.90873	47.1347	37.6305	19.5214	27.9682	23.9812	43.5138	56.6955	74.0969	6.89773	14.5405
Smechr0500039.1	SmIAA13	17.1827	11.4812	6.56103	6.95109	13.2411	22.4132	18.9222	13.5208	14.1323	17.4077	19.8082	14.9088	11.3549	10.2455	24.8378	13.3365	2.50804	1.28053	6.84132	12.1796
Smechr0501636.1	SmIAA14	13.6196	13.9414	27.6247	18.0833	20.4921	19.4776	8.66751	33.6259	14.7189	19.1901	59.5801	60.7032	27.6753	30.9499	35.2127	60.481	31.4081	24.4704	15.3823	11.303
Smechr0502523.1	SmIAA15	44.1484	0.591958	8.64582	6.52198	1.16413	11.2231	14.8538	3.94429	4.41539	1.01435	5.69152	4.64592	1.69018	2.08731	12.6381	4.26917	0.153404	0.126667	0	2.93637
Smechr0600104.1	SmIAA16	1.8399	3.19492	0.724336	1.0538	5.00345	8.92992	1.69006	0.192729	2.55804	1.06879	4.08835	7.28662	6.55494	8.44037	6.94334	21.304	0.460755	0.464834	0.357311	0.354625
Smechr0600105.1	SmIAA17	91.5515	7.552	31.2508	33.423	49.2077	90.4383	14.9568	27.5065	41.6535	266.557	116.592	223.492	252.821	372.179	564.71	474.768	87.5347	110.186	25.4223	1.12624
Smechr0601560.1	SmIAA18	88.442	30.1431	50.5795	35.2565	64.4246	27.6077	29.1415	39.8404	41.18	1.62119	36.1791	35.3527	13.5863	13.6492	19.6426	25.7627	0.955701	0.201591	9.80944	33.7428
Smechr0601563.1	SmIAA19	47.5438	1.49733	15.1257	23.9022	12.2119	17.1899	6.51853	44.1298	19.0997	1.67829	7.19671	8.07138	5.87003	1.11536	2.72641	6.51902	0	0.209572	0.490059	9.90316
Smechr0601905.1	SmIAA20	7.21206	0.546227	8.27463	7.07813	0.505289	13.7697	6.02795	6.05894	15.9437	2.47353	47.3274	59.1474	26.9517	180.552	166.206	73.2799	0.267685	0.407769	0	2.37185
Smechr0602219.1	SmIAA21	28.3258	0.072134	8.41592	13.1465	0	1.0667	0.326464	5.45066	2.50968	0	8.64175	35.0683	2.85367	6.02765	2.52268	39.1142	0	0	0	1.82736
Smechr0602220.1	SmIAA22	2.00801	0	0.319004	1.37451	5.62957	0.319672	0	0.576755	0.685674	0.124679	0	0.604466	0.289379	0.648299	0	1.14062	0	0	0.395873	0
Smechr0603146.1	SmIAA23	44.0731	3.455	10.1032	8.23466	9.61991	49.1458	19.4447	0.470543	28.22	0	34.4341	26.6549	128.637	180.145	133.301	61.6001	0.721569	1.0843	0.309953	17.1251
Smechr0700239.1	SmIAA24	13.2547	17.05	2.96993	1.11658	1.74718	0.636582	4.05919	0.92597	6.33258	0.578222	14.2615	17.7314	1.63553	3.00272	22.6916	8.94415	1.55264	0.723449	4.63561	4.04431
Smechr0700752.1	SmIAA25	11.5538	4.53772	9.77973	10.8534	14.875	17.065	12.2515	16.3596	8.78695	16.8482	20.4694	20.2719	13.1236	14.871	18.9564	21.2553	12.2009	9.05074	6.05694	11.8758
Smechr0701387.1	SmIAA26	2.52159	3.0902	1.08115	1.68966	16.2463	5.56646	2.78836	3.15626	2.02362	3.44572	3.19695	2.2393	1.34175	3.58849	3.43242	2.15037	0.8921	0.483891	4.13071	2.22876
Smechr0701526.1	SmIAA27	40.7766	11.2004	44.9322	37.3262	37.8907	68.1824	33.7858	62.1721	32.4112	54.4843	72.95	72.1206	55.6931	67.851	58.1742	78.8175	39.6241	53.2861	31.1379	19.0146
Smechr0800141.1	SmIAA28	10.3306	0	0.908051	0.339751	0.921696	0.534324	19.868	0.535642	0.122011	0.076541	0.383437	0.28932	0.166877	0.40158	0.140482	0.528841	0.15946	0.273684	0	7.7958
Smechr0802512.1	SmIAA29	1.37681	0.525707	29.5728	3.88511	4.34994	1.94087	2.4444	3.55246	4.26346	0.230505	43.3535	36.8223	6.24961	3.79812	2.40317	26.2712	11.619	3.28872	0.219796	2.14959
Smechr0901634.1	SmIAA30	14.0213	7.84358	6.823	8.69149	4.37313	14.2607	10.7784	8.81706	8.14495	8.8381	9.93	12.8592	9.73872	14.5337	14.8488	12.5576	8.7908	12.2096	5.97195	9.16356
Smechr0901825.1	SmIAA31	56.139	22.5913	4.09316	28.8333	62.7836	43.2265	8.58091	11.2166	66.219	0.472745	18.7144	21.0649	101.392	94.4355	139.077	40.1083	0	0.260957	13.7123	22.2209
Smechr0902295.1	SmIAA32	120.35	67.9023	24.9301	13.1564	51.9928	174.622	97.1467	18.4308	29.2051	3.01468	42.1245	50.0826	50.7135	103.504	142.325	70.5002	3.94431	6.1459	8.25994	81.7157
Smechr0902296.1	SmIAA33	210.202	150.88	1.18938	2.9603	371.77	69.0353	38.6017	7.23524	10.8828	2.54538	6.66782	14.1721	1.30429	0.667983	3.55158	10.1956	0	0	47.9638	72.9168
Smechr0902429.1	SmIAA34	91.4662	3.36688	26.644	20.5398	5.05945	35.3317	23.4151	25.4466	17.5886	10.2353	39.8079	47.1281	30.5134	27.9849	44.1525	52.1702	2.10406	1.44089	0.579647	11.3376
Smechr1200111.1	SmIAA35	144.089	6.92341	56.4836	41.345	30.5678	64.8827	34.8924	86.2704	22.6012	83.9829	44.6531	31.0975	17.9817	23.0004	43.5097	23.674	73.9662	58.7286	13.639	15.4712

## Sheet: Table S10
Table S10: Members of potato IAA gene family (Solanum tuberosum)
No.	Old IDa	New IDb	Locus ID	Chromosome location	Number of amino acid	Molecular weight
1	StIAA3	PtIAA1	Soltu.DM.01G036470.1	Chr 1: 75949326,75952494	249	27340
2		PtIAA2	Soltu.DM.01G042050.1	Chr 1: 80426449,80433236	654	72726.1
3		PtIAA3	Soltu.DM.03G000450.1	Chr 3: 457738,459828	189	21561.7
4	StIAA6	PtIAA4	Soltu.DM.03G035020.1	Chr 3: 58332089,58334213	195	21921
5	StIAA7	PtIAA5	Soltu.DM.03G035030.1	Chr 3: 58341782,58342858	212	23495.7
6	StIAA8	PtIAA6	Soltu.DM.03G035190.2	Chr 3: 58434065,58436286	297	32890.3
7	StIAA9	PtIAA7	Soltu.DM.03G035810.1	Chr 3: 58932470,58935593	283	31394.3
8		PtIAA8	Soltu.DM.04G022540.1	Chr 4: 51209433,51214410	215	25105.7
9	StIAA1	PtIAA9	Soltu.DM.04G031550.1	Chr 4: 63016129,63021735	349	37299.1
10		PtIAA10	Soltu.DM.05G003890.1	Chr 5: 3506894,3508995	192	22477.9
11	StIAA10	PtIAA11	Soltu.DM.06G001110.1	Chr 6: 1555595,1559476	214	24268.8
12	StIAA11	PtIAA12	Soltu.DM.06G001120.1	Chr 6: 1567921,1569361	190	21341.4
13	StIAA2	PtIAA13	Soltu.DM.06G014840.1	Chr 6: 40409454,40411862	213	23987.6
14	StIAA12	PtIAA14	Soltu.DM.06G014850.1	Chr 6: 40430131,40431432	190	21220.4
15		PtIAA15	Soltu.DM.06G019360.2	Chr 6: 46014701,46016924	238	27869.3
16		PtIAA16	Soltu.DM.06G023410.1	Chr 6: 49683311,49685554	176	20361.3
17	StIAA15	PtIAA17	Soltu.DM.06G034480.1	Chr 6: 58523255,58524419	153	17101.6
18	StIAA16	PtIAA18	Soltu.DM.07G003450.1	Chr 7: 4061851,4063382	203	22851.6
19		PtIAA19	Soltu.DM.07G007450.1	Chr 7: 12414843,12416114	119	13147
20		PtIAA20	Soltu.DM.07G013020.1	Chr 7: 41802072,41808842	1148	129365
21		PtIAA21	Soltu.DM.08G004810.1	Chr 8: 6102381,6108265	685	76975.5
22	StIAA19	PtIAA22	Soltu.DM.08G011110.1	Chr 8: 33354967,33356746	219	25820.2
23		PtIAA23	Soltu.DM.09G018960.1	Chr 9: 52791291,52796955	322	34167.6
24	StIAA21	PtIAA24	Soltu.DM.09G020550.1	Chr 9: 55353380,55354442	183	20500.2
25	StIAA22	PtIAA25	Soltu.DM.09G025690.1	Chr 9: 61816528,61818403	195	21909.9
26	StIAA23	PtIAA26	Soltu.DM.09G025700.1	Chr 9: 61870599,61873805	238	26395.2
27		PtIAA27	Soltu.DM.09G027640.1	Chr 9: 63587151,63590047	254	27790.4
28	StIAA26	PtIAA28	Soltu.DM.12G003310.1	Chr 12: 2739008,2741478	231	25836.1
29		PtIAA29	Soltu.DM.12G011580.1	Chr 12: 11972691,11979318	829	92634.3
30	StIAA25	PtIAA30	Soltu.DM.12G025100.2	Chr 12: 55142477,55147002	295	32070.5
Note: a. Old ID denotes gene names reported previously, as cited in the study by Gao et al. (2016).An empty entry indicates that no corresponding gene name was available in earlier reports. b. New ID refers to the systematic nomenclature assigned based on the sequential genomic positions of the genes.
Reference：[71] Gao, J.; Cao, X.; Shi, S.; Ma, Y.; Wang, K.; Liu, S.; Chen, D.; Chen, Q.; Ma, H. Genome-wide survey of Aux/IAA gene family members in potato (Solanum tuberosum): Identification, expression analysis, and evaluation of their roles in tuber development. Biochem. Biophys. Res. Commun. 2016, 471, 320–327. https://doi.org/10.1016/j.bbrc.2016.02.013

[truncated: 1 more sheets: Table S11]
